# Supplementary material for: The Biological Action and Structural Characterization of Eryngitin 3 and 4, Ribotoxin-like Proteins from Pleurotus eryngii Fruiting Bodies
Source: Int J Mol Sci. 2023 Sep 22;24(19):14435. doi: 10.3390/ijms241914435 (PMC10572553; doi:10.3390/ijms241914435)
Supplement: Supplementary file 1 [file ijms-24-14435-s001.zip]

Archive with 1 entries (1 files):
- ijms-2603301-SI.pdf
